# Supplementary material for: A Promising DNA Methylation Signature for the Triage of High-Risk Human Papillomavirus DNA-Positive Women
Source: PLoS One. 2014 Mar 19;9(3):e91905. doi: 10.1371/journal.pone.0091905 (PMC3960142; doi:10.1371/journal.pone.0091905)
Supplement: Table S3 — Excel file comprising methylation scores of all markers for sampling 3. (XLSX) [file pone.0091905.s005.xlsx]

## Sheet: DNA methylation of markers
Age sample was taken	Histopathology	DLX1	ITGA4	RXFP3	SOX17	ZNF671
20	CIN1	0	0	0	0	0
21	CIN1	0	0	0	0	0
22	CIN1	1	0	0	0	0
22	CIN1	0	0	0	0	0
24	CIN1	0	0	0	0	0
24	CIN1	1	0	0	0	0
24	CIN1	0	0	0	0	0
24	CIN1	0	0	0	0	0
24	CIN1	0	0	0	0	0
25	CIN1	0	0	0	1	0
26	CIN1	0	0	0	0	0
27	CIN1	0	0	0	0	0
27	CIN1	1	0	0	0	0
27	CIN1	0	0	0	0	0
28	CIN1	0	0	0	0	0
28	CIN1	0	0	0	0	0
28	CIN1	0	0	0	0	0
29	CIN1	1	1	1	0	1
31	CIN1	0	0	1	0	0
31	CIN1	0	0	0	0	0
31	CIN1	0	0	0	0	0
32	CIN1	1	0	0	0	0
32	CIN1	1	1	1	0	0
36	CIN1	1	0	0	0	0
40	CIN1	1	1	1	1	1
43	CIN1	0	0	0	0	0
44	CIN1	1	0	0	0	0
47	CIN1	1	1	1	0	1
18	CIN2	0	0	0	0	0
21	CIN2	0	0	0	0	0
22	CIN2	0	0	0	0	0
22	CIN2	0	0	0	0	0
22	CIN2	0	0	0	0	0
23	CIN2	0	0	0	0	0
23	CIN2	0	0	0	0	0
23	CIN2	0	1	0	0	0
24	CIN2	1	0	1	0	1
24	CIN2	0	0	0	0	0
24	CIN2	0	0	0	0	0
24	CIN2	0	0	0	0	0
25	CIN2	1	0	1	1	1
25	CIN2	0	0	0	0	0
25	CIN2	0	0	0	0	0
25	CIN2	0	0	0	1	0
25	CIN2	0	0	0	0	0
25	CIN2	0	0	0	1	0
26	CIN2	1	0	1	1	1
26	CIN2	0	0	0	0	0
26	CIN2	0	0	0	0	0
27	CIN2	1	0	1	0	1
27	CIN2	1	1	1	1	1
28	CIN2	1	0	0	0	1
28	CIN2	0	0	0	0	1
28	CIN2	0	0	0	0	0
29	CIN2	0	0	0	0	0
29	CIN2	0	0	0	0	0
29	CIN2	0	0	0	0	0
30	CIN2	0	0	0	0	0
30	CIN2	0	1	1	1	1
31	CIN2	1	0	0	0	1
31	CIN2	0	0	1	1	1
31	CIN2	1	1	1	1	1
31	CIN2	0	0	0	0	0
31	CIN2	0	0	0	0	0
33	CIN2	1	0	0	1	1
35	CIN2	0	0	1	0	1
36	CIN2	1	1	1	1	1
38	CIN2	0	0	0	0	0
39	CIN2	1	1	1	1	1
40	CIN2	1	0	1	1	1
20	CIN3	0	0	1	0	0
24	CIN3	1	0	0	0	1
24	CIN3	0	0	0	0	1
24	CIN3	0	0	0	0	0
25	CIN3	0	0	0	0	1
25	CIN3	0	0	1	1	0
25	CIN3	0	0	0	0	0
25	CIN3	1	1	0	0	1
26	CIN3	0	0	0	0	0
26	CIN3	0	0	0	0	0
27	CIN3	1	0	0	0	0
27	CIN3	1	1	1	0	1
28	CIN3	0	0	1	0	1
28	CIN3	0	0	0	0	0
31	CIN3	0	1	1	1	1
33	CIN3	0	1	1	0	1
34	CIN3	1	0	0	0	1
34	CIN3	0	0	0	0	0
36	CIN3	0	0	0	1	1
37	CIN3	1	0	0	1	1
38	CIN3	1	0	1	0	1
43	CIN3	1	1	1	1	1
72	CIN3	1	1	1	1	0
25	CxCa	1	1	1	1	1
29	CxCa	1	1	1	0	1
31	CxCa	1	0	1	1	1
38	CxCa	1	0	1	1	1
40	CxCa	1	1	0	1	0
42	CxCa	1	1	1	1	1
43	CxCa	1	0	1	0	1
44	CxCa	1	1	1	1	1
44	CxCa	0	1	1	1	0
48	CxCa	1	1	0	1	1
51	CxCa	0	1	1	1	1
59	CxCa	1	1	1	1	1
65	CxCa	1	0	0	1	1
68	CxCa	1	1	1	1	1
68	CxCa	1	0	1	1	1
76	CxCa	1	1	1	0	1
78	CxCa	1	1	1	1	1
81	CxCa	0	0	1	1	1
60	CxCa	1	1	1	1	1
18	no CIN	0	0	0	0	0
19	no CIN	0	1	0	0	0
20	no CIN	1	0	0	0	0
20	no CIN	0	0	0	0	0
21	no CIN	1	0	0	0	0
21	no CIN	0	0	0	0	0
22	no CIN	0	0	0	0	0
22	no CIN	0	0	1	1	0
22	no CIN	0	0	0	0	0
22	no CIN	1	0	1	0	0
22	no CIN	0	0	0	0	0
22	no CIN	0	0	0	0	0
22	no CIN	1	0	0	0	0
23	no CIN	0	0	0	0	0
23	no CIN	0	0	0	0	0
23	no CIN	0	0	0	0	1
23	no CIN	1	0	0	0	1
23	no CIN	1	0	0	0	0
23	no CIN	0	0	0	0	0
23	no CIN	1	0	0	0	0
24	no CIN	0	0	0	0	0
24	no CIN	1	0	0	0	0
24	no CIN	0	0	1	0	0
24	no CIN	0	0	0	0	0
24	no CIN	1	0	0	0	0
24	no CIN	1	0	0	0	0
24	no CIN	0	0	0	0	0
25	no CIN	0	0	0	0	0
25	no CIN	1	0	0	0	0
25	no CIN	0	0	0	0	0
25	no CIN	0	0	0	0	0
25	no CIN	0	1	1	0	0
25	no CIN	0	0	0	0	0
26	no CIN	0	0	0	0	0
26	no CIN	0	0	0	0	0
27	no CIN	0	0	0	0	0
27	no CIN	1	0	1	0	1
27	no CIN	1	0	0	0	0
27	no CIN	0	0	0	0	0
27	no CIN	0	0	0	0	1
27	no CIN	1	0	0	0	0
27	no CIN	0	0	0	0	0
28	no CIN	0	0	0	0	0
28	no CIN	0	0	1	0	0
28	no CIN	0	0	0	0	0
28	no CIN	0	0	0	0	0
28	no CIN	0	1	0	0	0
28	no CIN	0	0	0	0	0
29	no CIN	0	0	0	0	0
29	no CIN	0	0	0	0	0
29	no CIN	0	0	0	0	0
30	no CIN	0	0	0	0	0
30	no CIN	0	0	0	0	0
30	no CIN	0	0	0	0	0
30	no CIN	0	0	0	0	0
30	no CIN	0	0	1	0	1
30	no CIN	1	0	0	0	0
30	no CIN	0	0	0	0	0
30	no CIN	0	0	0	0	0
31	no CIN	1	0	0	0	0
31	no CIN	0	0	0	0	0
31	no CIN	0	0	0	0	0
31	no CIN	1	0	0	0	0
31	no CIN	0	0	0	0	0
31	no CIN	0	0	0	0	0
31	no CIN	1	0	0	0	0
32	no CIN	0	0	0	0	0
32	no CIN	0	0	0	1	0
32	no CIN	0	0	0	0	0
32	no CIN	0	0	0	0	0
32	no CIN	0	0	0	0	0
33	no CIN	0	0	0	0	0
33	no CIN	0	0	0	0	0
33	no CIN	0	0	0	0	1
34	no CIN	0	0	0	0	0
34	no CIN	0	0	0	0	0
35	no CIN	1	0	0	1	0
35	no CIN	0	1	1	0	1
35	no CIN	0	0	0	0	0
35	no CIN	0	0	0	0	0
37	no CIN	0	0	0	0	0
39	no CIN	0	0	0	0	0
39	no CIN	0	0	0	0	0
39	no CIN	0	0	0	0	0
40	no CIN	0	0	0	0	0
40	no CIN	0	0	0	0	0
40	no CIN	0	0	0	0	0
40	no CIN	0	0	0	0	0
41	no CIN	0	0	0	0	0
42	no CIN	0	0	0	0	1
42	no CIN	0	0	0	0	1
42	no CIN	0	0	0	0	0
43	no CIN	0	0	0	0	0
45	no CIN	1	0	0	0	0
45	no CIN	1	0	0	0	0
47	no CIN	1	0	0	1	1
47	no CIN	0	0	0	1	0
48	no CIN	0	1	0	0	0
48	no CIN	0	1	1	1	1
49	no CIN	1	1	0	0	0
52	no CIN	1	0	0	0	0
52	no CIN	0	0	0	0	0
58	no CIN	1	0	0	0	0
70	no CIN	0	0	0	0	0
72	no CIN	1	0	0	0	0
